# Supplementary material for: An Integrated Electrolysis-Enrichment Microchip for Ultra-Rapid and Sensitive mRNA Detection
Source: Research (Wash D C). 2025 Oct 9;8:0928. doi: 10.34133/research.0928 (PMC12696694; doi:10.34133/research.0928)
Supplement: Supplementary 1 — Figs. S1 to S15 Tables S1 to S5 Movie S1 [file research.0928.f1.zip]

Archive with 3 entries (3 files):
- Movie S1.mp4
- Movie S2.mp4
- supporting datas-Revise.docx
